# Supplementary material for: Concomitant Liwen procedure and minimally invasive direct coronary artery bypass via a single access: a first-in-human case report
Source: Eur Heart J Case Rep. 2026 Jun 1;10(6):ytag312. doi: 10.1093/ehjcr/ytag312 (PMC13225263; doi:10.1093/ehjcr/ytag312)
Supplement: ytag312_Supplementary_Data [file ytag312_supplementary_data.zip]

Archive with 4 entries (4 files):
- Supplementary Material Online, Movie S1.mp4
- Supplementary Material Online, Movie S2.mp4
- Supplementary Material Online, Movie S3.mp4
- Supplementary Material Online, Movie S4.mp4
